# Supplementary material for: Characterization and Functional Analysis of Chalcone Synthase Genes in Highbush Blueberry (Vaccinium corymbosum)
Source: Int J Mol Sci. 2023 Sep 9;24(18):13882. doi: 10.3390/ijms241813882 (PMC10530253; doi:10.3390/ijms241813882)
Supplement: Supplementary file 1 [file ijms-24-13882-s001.zip]

Archive with 1 entries (1 files):
- ijms-2595200-supplementary.pdf
